# Supplementary material for: Opportunities and challenges for identifying undiagnosed Rare Disease patients through analysis of primary care records: long QT syndrome as a test case
Source: J Community Genet. 2024 Oct 15;15(6):687–98. doi: 10.1007/s12687-024-00742-7 (PMC11645366; doi:10.1007/s12687-024-00742-7)
Supplement: Supplementary file 1 — Supplementary Material 1 [file 12687_2024_742_MOESM1_ESM.xls]

## Sheet: LQT and BAV
Med Code	Read Code	Read term
19337	X202j/G56y500	Long QT syndrome
not in the CPRD dictionary	Xagdx	Anderson Tail Syndrome
22691	G56y200	Romano Ward Syndrome
39956	G56y300	Jervell and Lange-Nielsen Syndrome
3300	P641.00	Bicuspid Aortic Valve
		Stroke/TIA
	G65..00	Transient cerebral ischaemia
	G64..12	Infarction - cerebral
	G66..11	CVA unspecified
	G65..12	Transient ischaemic attack
	G66..00	Stroke and cerebrovascular accident unspecified
	G65z.00	Transient cerebral ischaemia NOS
	G6...00	Cerebrovascular disease
	G64z.00	Cerebral infarction NOS
	G61z.00	Intracerebral haemorrhage NOS
	G61..00	Intracerebral haemorrhage
	G64z111	Lateral medullary syndrome
	G64..11	CVA - cerebral artery occlusion
	G64z.12	Cerebellar infarction
	G66..13	CVA - Cerebrovascular accident unspecified
	G64..13	Stroke due to cerebral arterial occlusion
	G66..12	Stroke unspecified
	G61..11	CVA - cerebrovascular accid due to intracerebral haemorrhage
	G667.00	Left sided CVA
	G614.00	Pontine haemorrhage
	G663.00	Brain stem stroke syndrome
	G64..00	Cerebral arterial occlusion
	G64z200	Left sided cerebral infarction
	G64z300	Right sided cerebral infarction
	G668.00	Right sided CVA
	G613.00	Cerebellar haemorrhage
	G641.00	Cerebral embolism
	G64z.11	Brainstem infarction NOS
	G65zz00	Transient cerebral ischaemia NOS
504	G65z100	Intermittent cerebral ischaemia
569	G640.00	Cerebral thrombosis
1298	G669.00	Cerebral palsy, not congenital or infantile, acute
1433	G664.00	Cerebellar stroke syndrome
1469	G61..12	Stroke due to intracerebral haemorrhage
1895	G660.00	Middle cerebral artery syndrome
2418	G61X100	Right sided intracerebral haemorrhage, unspecified
3149	G662.00	Posterior cerebral artery syndrome
3535	G661.00	Anterior cerebral artery syndrome
5051	G65y.00	Other transient cerebral ischaemia
5185	G63y000	Cerebral infarct due to thrombosis of precerebral arteries
5363	G63y100	Cerebral infarction due to embolism of precerebral arteries
5602	G64z000	Brainstem infarction
6116	G64z400	Infarction of basal ganglia
6155	G641000	Cerebral infarction due to embolism of cerebral arteries
6253	G61X000	Left sided intracerebral haemorrhage, unspecified
6960	G616.00	External capsule haemorrhage
7780	G617.00	Intracerebral haemorrhage, intraventricular
7912	G61X.00	Intracerebral haemorrhage in hemisphere, unspecified
8443	G610.00	Cortical haemorrhage
8837	G665.00	Pure motor lacunar syndrome
9985	G6X..00	Cerebrl infarctn due/unspcf occlusn or sten/cerebrl artrs
10504	G641.11	Cerebral embolus
12833	G640000	Cerebral infarction due to thrombosis of cerebral arteries
13564	G676000	Cereb infarct due cerebral venous thrombosis, nonpyogenic
15019	G611.00	Internal capsule haemorrhage
15252	G6W..00	Cereb infarct due unsp occlus/stenos precerebr arteries
15788	G653.00	Carotid artery syndrome hemispheric
16507	G612.00	Basal nucleus haemorrhage
16517	G64z100	Wallenberg syndrome
16956	G654.00	Multiple and bilateral precerebral artery syndromes
17322	G666.00	Pure sensory lacunar syndrome
18604	Gyu6400	[X]Other cerebral infarction
18689	G65z000	Impending cerebral ischaemia
19201	G618.00	Intracerebral haemorrhage, multiple localized
19260	G615.00	Bulbar haemorrhage
19280	Gyu6500	[X]Occlusion and stenosis of other precerebral arteries
19354	Gyu6300	[X]Cerebrl infarctn due/unspcf occlusn or sten/cerebrl artrs
23671	Gyu6600	[X]Occlusion and stenosis of other cerebral arteries
24446	Gyu6G00	[X]Cereb infarct due unsp occlus/stenos precerebr arteries
25615	Gyu6F00	[X]Intracerebral haemorrhage in hemisphere, unspecified
26424	ZV12D00	[V]Personal history of transient ischaemic attack
27975
28314
30045
30202
31060
31595
33499
33543
34758
36717
39344
40338
40758
44765
46316
47642
50594
51767
53745
55247
57315
62342
90572
91627
92036
94482
96630
101251

## Sheet: CVD 
Readcode	description	list_name
14A3.00	H/O: myocardial infarct <60	700 - res67: CVD_Read_Code
14A4.00	H/O: myocardial infarct >60	700 - res67: CVD_Read_Code
14A5.00	H/O: angina pectoris	700 - res67: CVD_Read_Code
14A7.00	H/O: CVA/stroke	700 - res67: CVD_Read_Code
14A7.11	H/O: CVA	700 - res67: CVD_Read_Code
14A7.12	H/O: stroke	700 - res67: CVD_Read_Code
14AB.00	H/O: TIA	700 - res67: CVD_Read_Code
14AH.00	H/O: Myocardial infarction in last year	700 - res67: CVD_Read_Code
14AJ.00	H/O: Angina in last year	700 - res67: CVD_Read_Code
14AK.00	H/O: Stroke in last year	700 - res67: CVD_Read_Code
14AT.00	History of myocardial infarction	700 - res67: CVD_Read_Code
322..00	ECG: myocardial ischaemia	700 - res67: CVD_Read_Code
3222	ECG:shows myocardial ischaemia	700 - res67: CVD_Read_Code
322Z.00	ECG: myocardial ischaemia NOS	700 - res67: CVD_Read_Code
323..00	ECG: myocardial infarction	700 - res67: CVD_Read_Code
3232	ECG: old myocardial infarction	700 - res67: CVD_Read_Code
3233	ECG: antero-septal infarct.	700 - res67: CVD_Read_Code
3234	ECG:posterior/inferior infarct	700 - res67: CVD_Read_Code
3235	ECG: subendocardial infarct	700 - res67: CVD_Read_Code
3236	ECG: lateral infarction	700 - res67: CVD_Read_Code
323Z.00	ECG: myocardial infarct NOS	700 - res67: CVD_Read_Code
662K000	Angina control - good	700 - res67: CVD_Read_Code
662K100	Angina control - poor	700 - res67: CVD_Read_Code
662K200	Angina control - improving	700 - res67: CVD_Read_Code
662K300	Angina control - worsening	700 - res67: CVD_Read_Code
662Kz00	Angina control NOS	700 - res67: CVD_Read_Code
7920	Saphenous vein graft replacement of coronary artery	700 - res67: CVD_Read_Code
792..00	Coronary artery operations	700 - res67: CVD_Read_Code
7920000	Saphenous vein graft replacement of one coronary artery	700 - res67: CVD_Read_Code
7920100	Saphenous vein graft replacement of two coronary arteries	700 - res67: CVD_Read_Code
7920.11	Saphenous vein graft bypass of coronary artery	700 - res67: CVD_Read_Code
7920200	Saphenous vein graft replacement of three coronary arteries	700 - res67: CVD_Read_Code
7920300	Saphenous vein graft replacement of four+ coronary arteries	700 - res67: CVD_Read_Code
7920y00	Saphenous vein graft replacement of coronary artery OS	700 - res67: CVD_Read_Code
7920z00	Saphenous vein graft replacement coronary artery NOS	700 - res67: CVD_Read_Code
7921	Other autograft replacement of coronary artery	700 - res67: CVD_Read_Code
7921000	Autograft replacement of one coronary artery NEC	700 - res67: CVD_Read_Code
792..11	Coronary artery bypass graft operations	700 - res67: CVD_Read_Code
7921100	Autograft replacement of two coronary arteries NEC	700 - res67: CVD_Read_Code
7921.11	Other autograft bypass of coronary artery	700 - res67: CVD_Read_Code
7921200	Autograft replacement of three coronary arteries NEC	700 - res67: CVD_Read_Code
7921300	Autograft replacement of four of more coronary arteries NEC	700 - res67: CVD_Read_Code
7921y00	Other autograft replacement of coronary artery OS	700 - res67: CVD_Read_Code
7921z00	Other autograft replacement of coronary artery NOS	700 - res67: CVD_Read_Code
7922	Allograft replacement of coronary artery	700 - res67: CVD_Read_Code
7922000	Allograft replacement of one coronary artery	700 - res67: CVD_Read_Code
7922100	Allograft replacement of two coronary arteries	700 - res67: CVD_Read_Code
7922.11	Allograft bypass of coronary artery	700 - res67: CVD_Read_Code
7922200	Allograft replacement of three coronary arteries	700 - res67: CVD_Read_Code
7922300	Allograft replacement of four or more coronary arteries	700 - res67: CVD_Read_Code
7922y00	Other specified allograft replacement of coronary artery	700 - res67: CVD_Read_Code
7922z00	Allograft replacement of coronary artery NOS	700 - res67: CVD_Read_Code
7923	Prosthetic replacement of coronary artery	700 - res67: CVD_Read_Code
7923000	Prosthetic replacement of one coronary artery	700 - res67: CVD_Read_Code
7923100	Prosthetic replacement of two coronary arteries	700 - res67: CVD_Read_Code
7923.11	Prosthetic bypass of coronary artery	700 - res67: CVD_Read_Code
7923200	Prosthetic replacement of three coronary arteries	700 - res67: CVD_Read_Code
7923300	Prosthetic replacement of four or more coronary arteries	700 - res67: CVD_Read_Code
7923y00	Other specified prosthetic replacement of coronary artery	700 - res67: CVD_Read_Code
7923z00	Prosthetic replacement of coronary artery NOS	700 - res67: CVD_Read_Code
7924	Revision of bypass for coronary artery	700 - res67: CVD_Read_Code
7924000	Revision of bypass for one coronary artery	700 - res67: CVD_Read_Code
7924100	Revision of bypass for two coronary arteries	700 - res67: CVD_Read_Code
7924200	Revision of bypass for three coronary arteries	700 - res67: CVD_Read_Code
7924300	Revision of bypass for four or more coronary arteries	700 - res67: CVD_Read_Code
7924400	Revision of connection of thoracic artery to coronary artery	700 - res67: CVD_Read_Code
7924500	Revision of implantation of thoracic artery into heart	700 - res67: CVD_Read_Code
7924y00	Other specified revision of bypass for coronary artery	700 - res67: CVD_Read_Code
7924z00	Revision of bypass for coronary artery NOS	700 - res67: CVD_Read_Code
7925	Connection of mammary artery to coronary artery	700 - res67: CVD_Read_Code
7925000	Double anastomosis of mammary arteries to coronary arteries	700 - res67: CVD_Read_Code
7925011	LIMA sequential anastomosis	700 - res67: CVD_Read_Code
7925012	RIMA sequential anastomosis	700 - res67: CVD_Read_Code
7925100	Double implant of mammary arteries into coronary arteries	700 - res67: CVD_Read_Code
7925.11	Creation of bypass from mammary artery to coronary artery	700 - res67: CVD_Read_Code
7925200	Single anast mammary art to left ant descend coronary art	700 - res67: CVD_Read_Code
7925300	Single anastomosis of mammary artery to coronary artery NEC	700 - res67: CVD_Read_Code
7925311	LIMA single anastomosis	700 - res67: CVD_Read_Code
7925312	RIMA single anastomosis	700 - res67: CVD_Read_Code
7925400	Single implantation of mammary artery into coronary artery	700 - res67: CVD_Read_Code
7925y00	Connection of mammary artery to coronary artery OS	700 - res67: CVD_Read_Code
7925z00	Connection of mammary artery to coronary artery NOS	700 - res67: CVD_Read_Code
7926	Connection of other thoracic artery to coronary artery	700 - res67: CVD_Read_Code
7926000	Double anastom thoracic arteries to coronary arteries NEC	700 - res67: CVD_Read_Code
7926100	Double implant thoracic arteries into coronary arteries NEC	700 - res67: CVD_Read_Code
7926200	Single anastomosis of thoracic artery to coronary artery NEC	700 - res67: CVD_Read_Code
7926300	Single implantation thoracic artery into coronary artery NEC	700 - res67: CVD_Read_Code
7926y00	Connection of other thoracic artery to coronary artery OS	700 - res67: CVD_Read_Code
7926z00	Connection of other thoracic artery to coronary artery NOS	700 - res67: CVD_Read_Code
7927300	Transposition of coronary artery NEC	700 - res67: CVD_Read_Code
7927400	Exploration of coronary artery	700 - res67: CVD_Read_Code
7927500	Open angioplasty of coronary artery	700 - res67: CVD_Read_Code
7927y00	Other specified other open operation on coronary artery	700 - res67: CVD_Read_Code
7927z00	Other open operation on coronary artery NOS	700 - res67: CVD_Read_Code
7928	Transluminal balloon angioplasty of coronary artery	700 - res67: CVD_Read_Code
7928000	Percut transluminal balloon angioplasty one coronary artery	700 - res67: CVD_Read_Code
7928100	Percut translum balloon angioplasty mult coronary arteries	700 - res67: CVD_Read_Code
7928.11	Percutaneous balloon coronary angioplasty	700 - res67: CVD_Read_Code
7928200	Percut translum balloon angioplasty bypass graft coronary a	700 - res67: CVD_Read_Code
7928300	Percut translum cutting balloon angioplasty coronary artery	700 - res67: CVD_Read_Code
7928y00	Transluminal balloon angioplasty of coronary artery OS	700 - res67: CVD_Read_Code
7928z00	Transluminal balloon angioplasty of coronary artery NOS	700 - res67: CVD_Read_Code
7929	Other therapeutic transluminal operations on coronary artery	700 - res67: CVD_Read_Code
7929000	Percutaneous transluminal laser coronary angioplasty	700 - res67: CVD_Read_Code
7929100	Percut transluminal coronary thrombolysis with streptokinase	700 - res67: CVD_Read_Code
7929111	Percut translum coronary thrombolytic therapy- streptokinase	700 - res67: CVD_Read_Code
7929200	Percut translum inject therap subst to coronary artery NEC	700 - res67: CVD_Read_Code
7929300	Rotary blade coronary angioplasty	700 - res67: CVD_Read_Code
7929400	Insertion of coronary artery stent	700 - res67: CVD_Read_Code
7929500	Insertion of drug-eluting coronary artery stent	700 - res67: CVD_Read_Code
7929600	Percutaneous transluminal atherectomy of coronary artery	700 - res67: CVD_Read_Code
7929y00	Other therapeutic transluminal op on coronary artery OS	700 - res67: CVD_Read_Code
7929z00	Other therapeutic transluminal op on coronary artery NOS	700 - res67: CVD_Read_Code
792A.00	Diagnostic transluminal operations on coronary artery	700 - res67: CVD_Read_Code
792Ay00	Diagnostic transluminal operation on coronary artery OS	700 - res67: CVD_Read_Code
792Az00	Diagnostic transluminal operation on coronary artery NOS	700 - res67: CVD_Read_Code
792B.00	Repair of coronary artery NEC	700 - res67: CVD_Read_Code
792B000	Endarterectomy of coronary artery NEC	700 - res67: CVD_Read_Code
792By00	Other specified repair of coronary artery	700 - res67: CVD_Read_Code
792Bz00	Repair of coronary artery NOS	700 - res67: CVD_Read_Code
792C.00	Other replacement of coronary artery	700 - res67: CVD_Read_Code
792C000	Replacement of coronary arteries using multiple methods	700 - res67: CVD_Read_Code
792Cy00	Other specified replacement of coronary artery	700 - res67: CVD_Read_Code
792Cz00	Replacement of coronary artery NOS	700 - res67: CVD_Read_Code
792D.00	Other bypass of coronary artery	700 - res67: CVD_Read_Code
792Dy00	Other specified other bypass of coronary artery	700 - res67: CVD_Read_Code
792Dz00	Other bypass of coronary artery NOS	700 - res67: CVD_Read_Code
792y.00	Other specified operations on coronary artery	700 - res67: CVD_Read_Code
792z.00	Coronary artery operations NOS	700 - res67: CVD_Read_Code
793G.00	Perc translumin balloon angioplasty stenting coronary artery	700 - res67: CVD_Read_Code
793G000	Perc translum ball angio insert 1-2 drug elut stents cor art	700 - res67: CVD_Read_Code
793G100	Perc tran ball angio ins 3 or more drug elut stents cor art	700 - res67: CVD_Read_Code
793G200	Perc translum balloon angioplasty insert 1-2 stents cor art	700 - res67: CVD_Read_Code
793G300	Percutaneous cor balloon angiop 3 more stents cor art NEC	700 - res67: CVD_Read_Code
793Gy00	OS perc translumina balloon angioplast stenting coronary art	700 - res67: CVD_Read_Code
793Gz00	Perc translum balloon angioplasty stenting coronary art NOS	700 - res67: CVD_Read_Code
793H.00	Transluminal operations on cardiac conduit	700 - res67: CVD_Read_Code
793H000	Percutaneous transluminal balloon dilation cardiac conduit	700 - res67: CVD_Read_Code
7A54500	Rotary blade angioplasty	700 - res67: CVD_Read_Code
7A6G100	Peroperative angioplasty	700 - res67: CVD_Read_Code
7A6H300	Prosthetic graft patch angioplasty	700 - res67: CVD_Read_Code
7A6H400	Percutaneous transluminal angioplasty of vascular graft	700 - res67: CVD_Read_Code
7P24200	Delivery of rehabilitation for stroke	700 - res67: CVD_Read_Code
8CRB.00	Transient ischaemic attack clinical management plan	700 - res67: CVD_Read_Code
8HBJ.00	Stroke / transient ischaemic attack referral	700 - res67: CVD_Read_Code
8HHM.00	Ref to multidisciplinary stroke function improvement service	700 - res67: CVD_Read_Code
8HTQ.00	Referral to stroke clinic	700 - res67: CVD_Read_Code
9N0p.00	Seen in stroke clinic	700 - res67: CVD_Read_Code
9N4X.00	DNA - Did not attend stroke clinic	700 - res67: CVD_Read_Code
F423600	Amaurosis fugax	700 - res67: CVD_Read_Code
G30..00	Acute myocardial infarction	700 - res67: CVD_Read_Code
G300.00	Acute anterolateral infarction	700 - res67: CVD_Read_Code
G301.00	Other specified anterior myocardial infarction	700 - res67: CVD_Read_Code
G301000	Acute anteroapical infarction	700 - res67: CVD_Read_Code
G30..11	Attack - heart	700 - res67: CVD_Read_Code
G301100	Acute anteroseptal infarction	700 - res67: CVD_Read_Code
G30..12	Coronary thrombosis	700 - res67: CVD_Read_Code
G30..13	Cardiac rupture following myocardial infarction (MI)	700 - res67: CVD_Read_Code
G30..14	Heart attack	700 - res67: CVD_Read_Code
G30..15	MI - acute myocardial infarction	700 - res67: CVD_Read_Code
G30..16	Thrombosis - coronary	700 - res67: CVD_Read_Code
G30..17	Silent myocardial infarction	700 - res67: CVD_Read_Code
G301z00	Anterior myocardial infarction NOS	700 - res67: CVD_Read_Code
G302.00	Acute inferolateral infarction	700 - res67: CVD_Read_Code
G303.00	Acute inferoposterior infarction	700 - res67: CVD_Read_Code
G304.00	Posterior myocardial infarction NOS	700 - res67: CVD_Read_Code
G305.00	Lateral myocardial infarction NOS	700 - res67: CVD_Read_Code
G306.00	True posterior myocardial infarction	700 - res67: CVD_Read_Code
G307.00	Acute subendocardial infarction	700 - res67: CVD_Read_Code
G307000	Acute non-Q wave infarction	700 - res67: CVD_Read_Code
G307100	Acute non-ST segment elevation myocardial infarction	700 - res67: CVD_Read_Code
G308.00	Inferior myocardial infarction NOS	700 - res67: CVD_Read_Code
G309.00	Acute Q-wave infarct	700 - res67: CVD_Read_Code
G30A.00	Mural thrombosis	700 - res67: CVD_Read_Code
G30B.00	Acute posterolateral myocardial infarction	700 - res67: CVD_Read_Code
G30X.00	Acute transmural myocardial infarction of unspecif site	700 - res67: CVD_Read_Code
G30X000	Acute ST segment elevation myocardial infarction	700 - res67: CVD_Read_Code
G30y.00	Other acute myocardial infarction	700 - res67: CVD_Read_Code
G30y000	Acute atrial infarction	700 - res67: CVD_Read_Code
G30y100	Acute papillary muscle infarction	700 - res67: CVD_Read_Code
G30y200	Acute septal infarction	700 - res67: CVD_Read_Code
G30yz00	Other acute myocardial infarction NOS	700 - res67: CVD_Read_Code
G30z.00	Acute myocardial infarction NOS	700 - res67: CVD_Read_Code
G31..00	Other acute and subacute ischaemic heart disease	700 - res67: CVD_Read_Code
G310.00	Postmyocardial infarction syndrome	700 - res67: CVD_Read_Code
G310.11	Dressler's syndrome	700 - res67: CVD_Read_Code
G311.00	Preinfarction syndrome	700 - res67: CVD_Read_Code
G311100	Unstable angina	700 - res67: CVD_Read_Code
G311.11	Crescendo angina	700 - res67: CVD_Read_Code
G311.12	Impending infarction	700 - res67: CVD_Read_Code
G311.13	Unstable angina	700 - res67: CVD_Read_Code
G311.14	Angina at rest	700 - res67: CVD_Read_Code
G311200	Angina at rest	700 - res67: CVD_Read_Code
G311300	Refractory angina	700 - res67: CVD_Read_Code
G311400	Worsening angina	700 - res67: CVD_Read_Code
G311500	Acute coronary syndrome	700 - res67: CVD_Read_Code
G311z00	Preinfarction syndrome NOS	700 - res67: CVD_Read_Code
G312.00	Coronary thrombosis not resulting in myocardial infarction	700 - res67: CVD_Read_Code
G31y.00	Other acute and subacute ischaemic heart disease	700 - res67: CVD_Read_Code
G31y000	Acute coronary insufficiency	700 - res67: CVD_Read_Code
G31y100	Microinfarction of heart	700 - res67: CVD_Read_Code
G31y200	Subendocardial ischaemia	700 - res67: CVD_Read_Code
G31y300	Transient myocardial ischaemia	700 - res67: CVD_Read_Code
G31yz00	Other acute and subacute ischaemic heart disease NOS	700 - res67: CVD_Read_Code
G32..00	Old myocardial infarction	700 - res67: CVD_Read_Code
G32..11	Healed myocardial infarction	700 - res67: CVD_Read_Code
G32..12	Personal history of myocardial infarction	700 - res67: CVD_Read_Code
G33..00	Angina pectoris	700 - res67: CVD_Read_Code
G330.00	Angina decubitus	700 - res67: CVD_Read_Code
G330000	Nocturnal angina	700 - res67: CVD_Read_Code
G330z00	Angina decubitus NOS	700 - res67: CVD_Read_Code
G331.00	Prinzmetal's angina	700 - res67: CVD_Read_Code
G331.11	Variant angina pectoris	700 - res67: CVD_Read_Code
G332.00	Coronary artery spasm	700 - res67: CVD_Read_Code
G33z.00	Angina pectoris NOS	700 - res67: CVD_Read_Code
G33z000	Status anginosus	700 - res67: CVD_Read_Code
G33z100	Stenocardia	700 - res67: CVD_Read_Code
G33z200	Syncope anginosa	700 - res67: CVD_Read_Code
G33z300	Angina on effort	700 - res67: CVD_Read_Code
G33z500	Post infarct angina	700 - res67: CVD_Read_Code
G33z600	New onset angina	700 - res67: CVD_Read_Code
G33z700	Stable angina	700 - res67: CVD_Read_Code
G33zz00	Angina pectoris NOS	700 - res67: CVD_Read_Code
G344.00	Silent myocardial ischaemia	700 - res67: CVD_Read_Code
G34y.00	Other specified chronic ischaemic heart disease	700 - res67: CVD_Read_Code
G34y000	Chronic coronary insufficiency	700 - res67: CVD_Read_Code
G34y100	Chronic myocardial ischaemia	700 - res67: CVD_Read_Code
G34yz00	Other specified chronic ischaemic heart disease NOS	700 - res67: CVD_Read_Code
G34z.00	Other chronic ischaemic heart disease NOS	700 - res67: CVD_Read_Code
G35..00	Subsequent myocardial infarction	700 - res67: CVD_Read_Code
G350.00	Subsequent myocardial infarction of anterior wall	700 - res67: CVD_Read_Code
G351.00	Subsequent myocardial infarction of inferior wall	700 - res67: CVD_Read_Code
G353.00	Subsequent myocardial infarction of other sites	700 - res67: CVD_Read_Code
G35X.00	Subsequent myocardial infarction of unspecified site	700 - res67: CVD_Read_Code
G36..00	Certain current complication follow acute myocardial infarct	700 - res67: CVD_Read_Code
G360.00	Haemopericardium/current comp folow acut myocard infarct	700 - res67: CVD_Read_Code
G361.00	Atrial septal defect/curr comp folow acut myocardal infarct	700 - res67: CVD_Read_Code
G362.00	Ventric septal defect/curr comp fol acut myocardal infarctn	700 - res67: CVD_Read_Code
G363.00	Ruptur cardiac wall w'out haemopericard/cur comp fol ac MI	700 - res67: CVD_Read_Code
G364.00	Ruptur chordae tendinae/curr comp fol acute myocard infarct	700 - res67: CVD_Read_Code
G365.00	Rupture papillary muscle/curr comp fol acute myocard infarct	700 - res67: CVD_Read_Code
G366.00	Thrombosis atrium;auric append&vent/curr comp foll acute MI	700 - res67: CVD_Read_Code
G38..00	Postoperative myocardial infarction	700 - res67: CVD_Read_Code
G380.00	Postoperative transmural myocardial infarction anterior wall	700 - res67: CVD_Read_Code
G381.00	Postoperative transmural myocardial infarction inferior wall	700 - res67: CVD_Read_Code
G382.00	Postoperative transmural myocardial infarction other sites	700 - res67: CVD_Read_Code
G383.00	Postoperative transmural myocardial infarction unspec site	700 - res67: CVD_Read_Code
G384.00	Postoperative subendocardial myocardial infarction	700 - res67: CVD_Read_Code
G38z.00	Postoperative myocardial infarction; unspecified	700 - res67: CVD_Read_Code
G501.00	Post infarction pericarditis	700 - res67: CVD_Read_Code
G6...00	Cerebrovascular disease	700 - res67: CVD_Read_Code
G61..00	Intracerebral haemorrhage	700 - res67: CVD_Read_Code
G610.00	Cortical haemorrhage	700 - res67: CVD_Read_Code
G611.00	Internal capsule haemorrhage	700 - res67: CVD_Read_Code
G61..11	CVA - cerebrovascular accid due to intracerebral haemorrhage	700 - res67: CVD_Read_Code
G61..12	Stroke due to intracerebral haemorrhage	700 - res67: CVD_Read_Code
G612.00	Basal nucleus haemorrhage	700 - res67: CVD_Read_Code
G613.00	Cerebellar haemorrhage	700 - res67: CVD_Read_Code
G614.00	Pontine haemorrhage	700 - res67: CVD_Read_Code
G615.00	Bulbar haemorrhage	700 - res67: CVD_Read_Code
G616.00	External capsule haemorrhage	700 - res67: CVD_Read_Code
G617.00	Intracerebral haemorrhage; intraventricular	700 - res67: CVD_Read_Code
G618.00	Intracerebral haemorrhage; multiple localized	700 - res67: CVD_Read_Code
G61X.00	Intracerebral haemorrhage in hemisphere; unspecified	700 - res67: CVD_Read_Code
G61X000	Left sided intracerebral haemorrhage; unspecified	700 - res67: CVD_Read_Code
G61X100	Right sided intracerebral haemorrhage; unspecified	700 - res67: CVD_Read_Code
G61z.00	Intracerebral haemorrhage NOS	700 - res67: CVD_Read_Code
G63..00	Precerebral arterial occlusion	700 - res67: CVD_Read_Code
G630.00	Basilar artery occlusion	700 - res67: CVD_Read_Code
G631.00	Carotid artery occlusion	700 - res67: CVD_Read_Code
G63..11	Infarction - precerebral	700 - res67: CVD_Read_Code
G631.12	Thrombosis; carotid artery	700 - res67: CVD_Read_Code
G632.00	Vertebral artery occlusion	700 - res67: CVD_Read_Code
G633.00	Multiple and bilateral precerebral arterial occlusion	700 - res67: CVD_Read_Code
G63y.00	Other precerebral artery occlusion	700 - res67: CVD_Read_Code
G63y000	Cerebral infarct due to thrombosis of precerebral arteries	700 - res67: CVD_Read_Code
G63y100	Cerebral infarction due to embolism of precerebral arteries	700 - res67: CVD_Read_Code
G63z.00	Precerebral artery occlusion NOS	700 - res67: CVD_Read_Code
G64..00	Cerebral arterial occlusion	700 - res67: CVD_Read_Code
G640.00	Cerebral thrombosis	700 - res67: CVD_Read_Code
G640000	Cerebral infarction due to thrombosis of cerebral arteries	700 - res67: CVD_Read_Code
G641.00	Cerebral embolism	700 - res67: CVD_Read_Code
G641000	Cerebral infarction due to embolism of cerebral arteries	700 - res67: CVD_Read_Code
G64..11	CVA - cerebral artery occlusion	700 - res67: CVD_Read_Code
G641.11	Cerebral embolus	700 - res67: CVD_Read_Code
G64..12	Infarction - cerebral	700 - res67: CVD_Read_Code
G64..13	Stroke due to cerebral arterial occlusion	700 - res67: CVD_Read_Code
G64z.00	Cerebral infarction NOS	700 - res67: CVD_Read_Code
G64z000	Brainstem infarction	700 - res67: CVD_Read_Code
G64z100	Wallenberg syndrome	700 - res67: CVD_Read_Code
G64z.11	Brainstem infarction NOS	700 - res67: CVD_Read_Code
G64z111	Lateral medullary syndrome	700 - res67: CVD_Read_Code
G64z.12	Cerebellar infarction	700 - res67: CVD_Read_Code
G64z200	Left sided cerebral infarction	700 - res67: CVD_Read_Code
G64z300	Right sided cerebral infarction	700 - res67: CVD_Read_Code
G64z400	Infarction of basal ganglia	700 - res67: CVD_Read_Code
G65..00	Transient cerebral ischaemia	700 - res67: CVD_Read_Code
G651.00	Vertebral artery syndrome	700 - res67: CVD_Read_Code
G65..12	Transient ischaemic attack	700 - res67: CVD_Read_Code
G652.00	Subclavian steal syndrome	700 - res67: CVD_Read_Code
G653.00	Carotid artery syndrome hemispheric	700 - res67: CVD_Read_Code
G654.00	Multiple and bilateral precerebral artery syndromes	700 - res67: CVD_Read_Code
G65y.00	Other transient cerebral ischaemia	700 - res67: CVD_Read_Code
G65z.00	Transient cerebral ischaemia NOS	700 - res67: CVD_Read_Code
G65z100	Intermittent cerebral ischaemia	700 - res67: CVD_Read_Code
G65zz00	Transient cerebral ischaemia NOS	700 - res67: CVD_Read_Code
G66..00	Stroke and cerebrovascular accident unspecified	700 - res67: CVD_Read_Code
G660.00	Middle cerebral artery syndrome	700 - res67: CVD_Read_Code
G66..11	CVA unspecified	700 - res67: CVD_Read_Code
G66..12	Stroke unspecified	700 - res67: CVD_Read_Code
G66..13	CVA - Cerebrovascular accident unspecified	700 - res67: CVD_Read_Code
G663.00	Brain stem stroke syndrome	700 - res67: CVD_Read_Code
G664.00	Cerebellar stroke syndrome	700 - res67: CVD_Read_Code
G665.00	Pure motor lacunar syndrome	700 - res67: CVD_Read_Code
G666.00	Pure sensory lacunar syndrome	700 - res67: CVD_Read_Code
G667.00	Left sided CVA	700 - res67: CVD_Read_Code
G668.00	Right sided CVA	700 - res67: CVD_Read_Code
G676000	Cereb infarct due cerebral venous thrombosis; nonpyogenic	700 - res67: CVD_Read_Code
G677000	Occlusion and stenosis of middle cerebral artery	700 - res67: CVD_Read_Code
G677100	Occlusion and stenosis of anterior cerebral artery	700 - res67: CVD_Read_Code
G677200	Occlusion and stenosis of posterior cerebral artery	700 - res67: CVD_Read_Code
G677300	Occlusion and stenosis of cerebellar arteries	700 - res67: CVD_Read_Code
G677400	Occlusion+stenosis of multiple and bilat cerebral arteries	700 - res67: CVD_Read_Code
G681.00	Sequelae of intracerebral haemorrhage	700 - res67: CVD_Read_Code
G682.00	Sequelae of other nontraumatic intracranial haemorrhage	700 - res67: CVD_Read_Code
G683.00	Sequelae of cerebral infarction	700 - res67: CVD_Read_Code
G68W.00	Sequelae/other + unspecified cerebrovascular diseases	700 - res67: CVD_Read_Code
G6W..00	Cereb infarct due unsp occlus/stenos precerebr arteries	700 - res67: CVD_Read_Code
Gyu3000	[X]Other forms of angina pectoris	700 - res67: CVD_Read_Code
Gyu3100	[X]Other current complicatns following acute myocard infarct	700 - res67: CVD_Read_Code
Gyu3300	[X]Other forms of chronic ischaemic heart disease	700 - res67: CVD_Read_Code
Gyu3400	[X]Acute transmural myocardial infarction of unspecif site	700 - res67: CVD_Read_Code
Gyu3500	[X]Subsequent myocardial infarction of other sites	700 - res67: CVD_Read_Code
Gyu3600	[X]Subsequent myocardial infarction of unspecified site	700 - res67: CVD_Read_Code
Gyu6200	[X]Other intracerebral haemorrhage	700 - res67: CVD_Read_Code
Gyu6300	[X]Cerebrl infarctn due/unspcf occlusn or sten/cerebrl artrs	700 - res67: CVD_Read_Code
Gyu6400	[X]Other cerebral infarction	700 - res67: CVD_Read_Code
Gyu6500	[X]Occlusion and stenosis of other precerebral arteries	700 - res67: CVD_Read_Code
Gyu6600	[X]Occlusion and stenosis of other cerebral arteries	700 - res67: CVD_Read_Code
Gyu6B00	[X]Sequelae of other nontraumatic intracranial haemorrhage	700 - res67: CVD_Read_Code
Gyu6C00	[X]Sequelae of stroke;not specfd as h'morrhage or infarction	700 - res67: CVD_Read_Code
Gyu6D00	[X]Sequelae/other + unspecified cerebrovascular diseases	700 - res67: CVD_Read_Code
Gyu6F00	[X]Intracerebral haemorrhage in hemisphere; unspecified	700 - res67: CVD_Read_Code
Gyu6G00	[X]Cereb infarct due unsp occlus/stenos precerebr arteries	700 - res67: CVD_Read_Code
SP07600	Coronary artery bypass graft occlusion	700 - res67: CVD_Read_Code
ZLEP.00	Discharge from stroke serv	700 - res67: CVD_Read_Code
ZV12511	[V]Personal history of stroke	700 - res67: CVD_Read_Code
ZV45700	[V]Presence of aortocoronary bypass graft	700 - res67: CVD_Read_Code
ZV45800	[V]Presence of coronary angioplasty implant and graft	700 - res67: CVD_Read_Code
ZV45K00	[V]Presence of coronary artery bypass graft	700 - res67: CVD_Read_Code
ZV45K11	[V]Presence of coronary artery bypass graft - CABG	700 - res67: CVD_Read_Code
ZV45L00	[V]Status following coronary angioplasty NOS	700 - res67: CVD_Read_Code

## Sheet: hypertension
Med Code	Read Code	Read term
		hypertension
204	G2...00	Hypertensive disease
351	G20..11	High blood pressure
799	G20..00	Essential hypertension
1894	G201.00	Benign essential hypertension
3712	G20z.11	Hypertension NOS
4372	G202.00	Systolic hypertension
7057	G2z..00	Hypertensive disease NOS
7329	G24..00	Secondary hypertension
10818	G20z.00	Essential hypertension NOS
15377	G200.00	Malignant essential hypertension
16059	G24z.00	Secondary hypertension NOS
18765	G2y..00	Other specified hypertensive disease
25371	G241000	Secondary benign renovascular hypertension
31341	G24z100	Hypertension secondary to drug
31387	G24z000	Secondary renovascular hypertension NOS
31755	G240.00	Secondary malignant hypertension
34744	G244.00	Hypertension secondary to endocrine disorders
42229	G24zz00	Secondary hypertension NOS
51635	G241z00	Secondary benign hypertension NOS
57288	G241.00	Secondary benign hypertension
59383	G240000	Secondary malignant renovascular hypertension
69753	Gyu2.00	[X]Hypertensive diseases
73293	G240z00	Secondary malignant hypertension NOS
83473	G203.00	Diastolic hypertension
102458	Gyu2000	[X]Other secondary hypertension

## Sheet: epilepsy
Med Code	Read Code	Read term
		epilepsy (treated)
573	F25..00	Epilepsy
988	F251000	Grand mal (major) epilepsy
1715	F250011	Epileptic absences
2907	F250000	Petit mal (minor) epilepsy
3175	F254000	Temporal lobe epilepsy
3607	F25z.11	Fit (in known epileptic) NOS
4093	F253.11	Status epilepticus
4109	SC20000	Traumatic epilepsy
4602	667B.00	Nocturnal epilepsy
4801	F251300	Epileptic seizures - myoclonic
5117	F253.00	Grand mal status
5152	F251400	Epileptic seizures - tonic
5525	F255011	Focal epilepsy
6271	F25X.00	Status epilepticus, unspecified
6709	Eu05y11	[X]Epileptic psychosis NOS
6983	667..00	Epilepsy monitoring
7807	6676	Last fit
8187	F251500	Tonic-clonic epilepsy
8262	6675	Fit frequency
8385	2126000	Epilepsy resolved
9326	8BIF.00	Epilepsy medication review
9569	F255000	Jacksonian, focal or motor epilepsy
9747	F25z.00	Epilepsy NOS
9886	F252.00	Petit mal status
9887	F25y200	Locl-rlt(foc)(part)idiop epilep&epilptic syn seiz locl onset
9979	F25yz00	Other forms of epilepsy NOS
11015	667F.00	Seizure free >12 months
11186	F250.00	Generalised nonconvulsive epilepsy
11394	F254500	Complex partial epileptic seizure
11752	8BL3.00	Patient on maximal tolerated anticonvulsant therapy
12848	212J.00	Epilepsy resolved
13219	667P.00	No seizures on treatment
13220	667D.00	Epilepsy control poor
13221	667R.00	2 to 4 seizures a month
18471	F251200	Epileptic seizures - clonic
18899	667T.00	Daily seizures
19170	F25y400	Benign Rolandic epilepsy
19549	667S.00	1 to 7 seizures a week
19550	667C.00	Epilepsy control good
19551	667E.00	Epilepsy care arrangement
19552	667L.00	Epilepsy does not limit activities
20566	667A.00	Epilepsy treatment stopped
22804	F251011	Tonic-clonic epilepsy
22991	667N.00	Epilepsy severity
23634	F254100	Psychomotor epilepsy
24309	F250200	Epileptic seizures - atonic
25330	F25y300	Complex partial status epilepticus
26015	F255.00	Partial epilepsy without impairment of consciousness
26144	F251.00	Generalised convulsive epilepsy
26511	6672	Follow-up epilepsy assessment
26512	6678	Epilepsy treatment changed
26618	667Q.00	1 to 12 seizures a year
26619	667K.00	Epilepsy limits activities
26620	667G.00	Epilepsy restricts employment
26733	F255y00	Partial epilepsy without impairment of consciousness OS
27526	F255z00	Partial epilepsy without impairment of consciousness NOS
30604	F25B.00	Alcohol-induced epilepsy
30635	F25F.00	Photosensitive epilepsy
30816	F25C.00	Drug-induced epilepsy
31830	F250300	Epileptic seizures - akinetic
31877	Eu05212	[X]Schizophrenia-like psychosis in epilepsy
31920	F254z00	Partial epilepsy with impairment of consciousness NOS
32288	F254.00	Partial epilepsy with impairment of consciousness
34079	F254400	Epileptic automatism
34473	6679	Epilepsy treatment started
34792	F250500	Lennox-Gastaut syndrome
35217	9N4V.00	DNA - Did not attend epilepsy clinic
36203	F254200	Psychosensory epilepsy
37592	F255200	Somatosensory epilepsy
37644	F132100	Progressive myoclonic epilepsy
38307	F25y.00	Other forms of epilepsy
38919	1B1W.00	Transient epileptic amnesia
39160	667V.00	Many seizures a day
40105	F255600	Simple partial epileptic seizure
40806	F251z00	Generalised convulsive epilepsy NOS
40863	667J.00	Epilepsy impairs education
43679	Eu80300	[X]Acquired aphasia with epilepsy [Landau - Kleffner]
44252	F250z00	Generalised nonconvulsive epilepsy NOS
45927	F251y00	Other specified generalised convulsive epilepsy
46603	667W.00	Emergency epilepsy treatment since last appointment
47117	9N0r.00	Seen in epilepsy clinic
48134	F255100	Sensory induced epilepsy
48462	Eu06013	[X]Limbic epilepsy personality
49340	F251111	Otohara syndrome
50012	6674	Epilepsy associated problems
50702	667H.00	Epilepsy prevents employment
52632	667X.00	No epilepsy drug side effects
53483	F25y100	Gelastic epilepsy
55260	F25y000	Cursive (running) epilepsy
55665	F254300	Limbic system epilepsy
55706	667M.00	Epilepsy management plan given
55739	F255400	Visual reflex epilepsy
56359	F25D.00	Menstrual epilepsy
59185	F250y00	Other specified generalised nonconvulsive epilepsy
65673	F25E.00	Stress-induced epilepsy
65699	F255012	Motor epilepsy
68946	F255500	Unilateral epilepsy
71719	F257.00	Kojevnikov's epilepsy
73542	F255300	Visceral reflex epilepsy
74303	3453T
74519	3459F
74525	3459N
76778	3451
78393	3450
78769	3459R
79623	3459D
82399	3459A
82462	3032EP
84691	3459C
85082	2932
85350	3453P
85904	3459M
86106	3459BA
87815	3453AT
88904	3459CL
89130	342 E
92813	3459AB
98870	F255311	Partial epilepsy with autonomic symptoms
99548	F250100	Pykno-epilepsy

## Sheet: heart failure
Med Code	Read Code	Read term
		Heart failure codes
	G1yz100	Rheumatic left ventricular failure
	G58..00	Heart failure
	G580.00	Congestive heart failure
	G580000	Acute congestive heart failure
	G580100	Chronic congestive heart failure
	G580.11	Congestive cardiac failure
	G580.12	Right heart failure
	G580.13	Right ventricular failure
	G580.14	Biventricular failure
	G580200	Decompensated cardiac failure
	G580300	Compensated cardiac failure
	G580400	Congestive heart failure due to valvular disease
	G581.00	Left ventricular failure
	G581000	Acute left ventricular failure
	G58..11	Cardiac failure
	G581.11	Asthma - cardiac
	G581.12	Pulmonary oedema - acute
	G581.13	Impaired left ventricular function
	G582.00	Acute heart failure
	G583.00	Heart failure with normal ejection fraction
	G583.11	HFNEF - heart failure with normal ejection fraction
	G584.00	?
	G58z.00	Heart failure NOS
	G58z.11	Weak heart
	G58z.12	Cardiac failure NOS
	G5yy900	Left ventricular systolic dysfunction
	G5yyA00	Left ventricular diastolic dysfunction

## Sheet: AF
Med Code	Read Code	Read term
		Atrial fibrillation
1268	G573200	Paroxysmal atrial fibrillation
1664	G573000	Atrial fibrillation
1757	G573100	Atrial flutter
2212	G573.00	Atrial fibrillation and flutter
23437	G573z00	Atrial fibrillation and flutter NOS
35127	G573300	Non-rheumatic atrial fibrillation
96076	G573500	Persistent atrial fibrillation
96277	G573400	Permanent atrial fibrillation

## Sheet: Assorted codes control group
Med code	Read code	Read term
936	PKy2.00	Marfan's syndrome
28335	PGy2200	Ehlers-Danlos syndrome type III
53984	PGy2500	Ehlers-Danlos syndrome type VI
70415	PGy2300	Ehlers-Danlos syndrome type IV
4451	PGy2.00	Ehlers-Danlos syndrome
63549	PGy2000	Ehlers-Danlos syndrome type I
72787	PGy2100	Ehlers-Danlos syndrome type II
95643	PGy2600	Ehlers-Danlos syndrome type VII
98263	PGy2700	Ehlers-Danlos syndrome type VIII
65206	PJ63600	Turner's phenotype, other variant karyotypes
30721	PJ63100	Turner's phenotype, karyotype 45X
4943	PJ63.00	Turner's syndrome
51868	PJ63400	Turner's phenotype, mosaicism 45X/46XX or 45X/46XY
97871	PJ63611	Turner's phenotype, ring chromosome karyotype
40570	PJ63500	Turner's,mosaic, 45X/other cell line with abn.sex chromosome
109385	PJ63300	Turner's,karyotype 46X + abnorm. sex chromosome,not iso(Xq)
92599	PJ63200	Turner's phenotype, karyotype 46X iso (Xq)
53168	PJ63z00	Turner's syndrome NOS
64945	PJ63612	Turner's phenotype, partial X deletion karyotype
89727	PKy0.13	Noonan's syndrome
10068	PKy8000	Noonan's syndrome
4158	PG51.00	Osteogenesis imperfecta
97751	PG51600	Osteogenesis imperfecta type IV
69436	PG51500	Osteogenesis imperfecta type III
58635	PG51300	Osteogenesis imperfecta type I
98662	PG51400	Osteogenesis imperfecta type II
53933	PG51z00	Osteogenesis imperfecta NOS
103017	PG51200	Osteogenesis imperfecta - unclassifiable
21381	PD11000	Polycystic kidneys, infantile type
4503	PD11.00	Polycystic kidney disease
56852	PD11z00	Polycystic kidney disease NOS
4504	PD1..13	Polycystic kidney
4505	PD11100	Polycystic kidneys, adult type
105919	PD11011	Autosomal recessive polycystic kidney disease
16440	PH33500	Pseudoxanthoma elasticum
33390	C375112	Hurler's syndrome
103891	C375.13	Hurler's syndrome
102270	PKyK.00	Loeys-Dietz syndrome
16087	PKy4.00	William syndrome
24660	C327413	Anderson-Fabry disease

## Sheet: endocarditisis 
medcode	readcode	readterm
27843	G511z00	Infective endocarditis in diseases EC, NOS
32699	A364200	Meningococcal endocarditis
24695	AB2y000	Candidal endocarditis
4939	G510.11	Bacterial endocarditis
34290	G51z000	Acute endocarditis NOS
100572	G511200	Endocarditis - gonococcal
48340	G511.00	Acute and subacute infective endocarditis in diseases EC
111997	A932400	Syphilitic endocarditis of pulmonary valve
48024	G51z300	Subacute endocarditis NOS
46237	G54z400	Endocarditis in disease EC
66121	G51zz00	Acute and subacute endocarditis unspecified, NOS
36886	G011.00	Acute rheumatic endocarditis
15132	G14z.00	Rheumatic endocarditis NOS
61436	A932300	Syphilitic endocarditis of tricuspid valve
939	G54zz00	Endocarditis, valve unspecified, NOS
100332	14Oc.00	At risk of endocarditis
110531	Gyu5E00	[X]Endocarditis,valve unspecified,in diseases CE
92297	A932200	Syphilitic endocarditis of aortic valve
67780	G511600	Endocarditis - Q fever
69593	G511100	Endocarditis - coxsackie
48578	A742200	Coxsackie endocarditis
51472	G54z300	Endocarditis, valve unspecified, OS
38876	G51z.00	Acute and subacute endocarditis unspecified
112929	G51z200	Acute periendocarditis NOS
5449	G510100	Subacute bacterial endocarditis - SBE
31979	G54z.00	Endocarditis, valve unspecified
24765	A270400	Listerial endocarditis
33364	A98y300	Gonococcal endocarditis
55918	A932100	Syphilitic endocarditis of mitral valve
12775	G51..00	Acute and subacute endocarditis
100924	G51z100	Acute myoendocarditis NOS
31308	G510000	Acute bacterial endocarditis
111996	A932000	Syphilitic endocarditis of unspecified valve
62494	G511400	Endocarditis - typhoid
60159	AB41400	Histoplasma duboisii with endocarditis
61562	A932.00	Syphilitic endocarditis
25617	G510.00	Acute and subacute bacterial endocarditis
111998	A932z00	Syphilitic endocarditis of heart valve NOS
40569	G510200	Chronic bacterial endocarditis
45174	G510z00	Acute and subacute bacterial endocarditis NOS

## Sheet: pseudoseizures
medcode	readcode	readterm
11354	Eu44511	[X]Pseudoseizures
16484	E201500	Hysterical seizures
106595	F2C..00	Non-epileptic attack disorder

## Sheet: pneumothorax
medcode	readcode	readterm
1550	H52..00	Pneumothorax
67629	8753.00	Tension pneumothorax relief
9101	H52yz11	Spontaneous pneumothorax NOS
28695	H52z.00	Pneumothorax NOS
23766	H52y.00	Other spontaneous pneumothorax
27821	H520.00	Spontaneous tension pneumothorax
36017	H52y000	Acute pneumothorax NOS
2486	H52yz00	Other spontaneous pneumothorax NOS
70492	H52y100	Chronic pneumothorax
40255	875..11	Pneumothorax relief
5131	14B5.00	H/O: pneumothorax
32759	Q312000	Perinatal pneumothorax
8370	H580.12	Collapse of lung

[truncated: 22 more sheets: pectus carinatum, cerebral aneurysm, SAH, smoking codes, ethnicity, sickle cell, PCOS, hypermobility, stillbirthmiscarriage, subfertility, collapse_syncope_presyncope, hoarseness, amenorhoea, dizziness_vertigo_unsteadiness, COCP, palpitations, hypocalcemia, hypokalaemia, aneurysm_dissection_dilat, valvular disease …]
