# Supplementary material for: Opportunities and challenges for identifying undiagnosed Rare Disease patients through analysis of primary care records: long QT syndrome as a test case
Source: J Community Genet. 2024 Oct 15;15(6):687–98. doi: 10.1007/s12687-024-00742-7 (PMC11645366; doi:10.1007/s12687-024-00742-7)
Supplement: Supplementary file 3 — Supplementary Material 3 [file 12687_2024_742_MOESM3_ESM.xlsx]

## Sheet: Baseline features
Characteristics		Cases LQT (entire population)	Controls	Cases LQT (<45)	Controls
Numbers		1495 (16.67)	7475 (83.33)	496 (16.56)	2500 (83.44)
Gender ( male)	n (%)	495 (33.11)	2618 (35)	171 (34.48)	895 (35.80)
Gender ( female)	n (%)	1000 (66.89)	4650 (65)	325 (65.52)	1605 (64.20)
Age at diagnosis	Mean (sd)	54.10 (19.41)		31.58 (8.52)
	Median (p25, p75))	54.55 (39.08, 68.95)		32.60 (24.23, 39.13)
Age at diagnosis categories (n(%))	0-20 years	67 (4.48)
	>20- 40 years	320 (21.40)
	>40-60 years	488 (32.64)
	>60-80 years	490 (32.78)
	>80 years	130 (8.70)
	>/=1895- <1920	0.74	1.18
Year of birth (%)
	>/=1920- <1940	17.59	16.69
	>/= 1940 -<1960	34.45	32.51
	>/= 1960 -<1980	30.83	31.57
	>/= 1980 -<2000	15.92	17.39
	>/= 2000	0.47	0.66
BMI (kg/m2)	Mean (SD)	26.8 (5.65)	26.4 (4.83)	24.9 (6.06)	25.3 (5.73)
BMI <18.5 kg/m2	n (%)	39 (2.61)	134 (1.79)	27 (5.44)	82 (3.28)
BMI >/= 18.5 < 25	n (%)	583 (39.00)	3058 (40.91)	232 (46.77)	1215 (48.60)
BMI >/= 25 <30	n (%)	521 (34.85)	2783 (37.23)	158 (31.85)	850 (34.00)
BMI >/= 30 < 35	n (%)	239 (15.99)	1107 (14.81)	53 (10.69)	249 (9.96)
BMI >/= 35 <40	n (%)	71 (4.75)	292 (3.91)	12 (2.42)	62 (2.48)
BMI >/= 40	n (%)	42 (2.81)	101 (1.35)	14 (2.82)	42 (1.68)
Smoke status	n (%)
	no data	109 (7.29)	1538 (20.58)	44 (8.87)	567 (22.68)
	smoker	319 (21.34)	1664 (22.26)	125 (25.20)	632 (25.28)
	non-smoker	882 (59.00)	3445 (46.09)	297 (59.88)	1163 (46.52)
	ex-smoker	185 (12.37)	828 (11.08)	30 (6.05)	138 (5.52)
	Total	1495 (100)	7475 (100)	496 (100)	2500 (100)
Ethnicity	n(%)
	Unknown	747 (49.97)	4971 (66.50)	250 (50.40)	1594 (63.76)
	White	706 (47.22)	2316 (30.98)	229 (46.17)	807 (32.28)
	Asian/ British Asian	17 (1.14)	75 (1.00)	8 (1.61)	41 (1.64)
	Black/ Black British	14 (0.94)	43 (0.58)	5 (1.01)	17 (0.68)
	Mixed	3 (0.20)	11 (0.15)	1 (0.20)	5 (0.20)
	Other	8 (0.54)	59 (0.79)	3 (0.60)	36 (1.44)
	White	706 (47.2)	2316 (31.0)	229 (46.17)	807 (32.28)
	Non-white/ unknown	789 (52.8)	5159 (69.0)	267 (53.83)	1693 (67.72)

## Sheet: Clinical features
		Cases LQT	Controls non-LQT	P value	Cases LQT <45	Controls non-LQT	P value
Clinical features		1495 (16.67)	7475 (83.33)		496 (16.56)	2500 (83.44)
Cardiovascular
BP
Systolic BP	Recorded n (%)	1437 (96.12)	6082 (81.36)		444 (89.52)	1772 (70.89)
	Mean (SD)	130.842 (20.022)	128.22 (18.62)		120.52 (17.46)	120.03 (16.55)
Diastolic BP	Recorded n (%)	1437 (96.12)	6082 (81.36)		444 (89.52)	1772 (70.89)
	Mean (SD)	77.672 (11.466)	76.24 (11.18)		76.22 (16.74)	73.76 (10.84)
Diagnosis hypertension		463 (30.97)	1101 (14.73)	<0.001	23 (4.63)	34 (1.36)	<0.001
Pulse	Recorded n (%)	529 (35.38)	1103 (14.76)		95 (19.15)	144 (5.76)
	Mean (SD)	76.08 (13.617)	75.759 (12.644)		77.20 (15.18)	78.11 (13.07)
Diagnosis of tachycardia		51 (3.41)	71 (0.95)	<0.001	5 (1.01)	6 (0.24)	<0.001
Diagnosis of bradycardia		32 (2.14)	21 (0.28)	<0.001	4 (0.81)	1 (0.04)	<0.001
Tachycardia on pulse ( mean pulse >100)		25 (1.67)	52 (0.70)		6 (1.21)	10 (0.40)
Bradycardia on pulse (mean pulse <60)		54 (3.61)	109 (1.46)	<0.001	12 (2.42)	7 (0.28)	<0.001
Diagnosis Aortic aneurysm/dissection		10 (0.67)	20 (0.27)	0.014	0 (0)	0 (0)	n/a*
Diagnosis endocarditis		1 (0.07)	5 (0.07)	1	0 (0)	0 (0)	n/a
Diagnosis tricuspid valve disease		5 (0.33)	14 (0.19)	0.259	0 (0)	0 (0)	n/a
Diagnosis aortic valve disease		22 (1.47)	46 (0.62)	<0.001	1 (0.20)	0 (0)	0.025
Diagnosis mitral valve disease		25 (1.67)	25 (0.33)	<0.001	1 (0.20)	0 (0)	0.025
Diagnosis pulmonary valve disease		4 (0.27)	14 (0.19)	0.527	0 (0)	1 (0.04)	0.656
Diagnosis non-specific valve disease		7 (0.47)	14 (0.19)	0.04	0 (0)	0 (0)	n/a
Diagnosis palpitations		195 (13.04)	308 (4.12)	<0.001	44 (8.87)	42 (1.68)	<0.001
Diagnosis heart failure		43 (2.88)	75 (1.00)	<0.001	2 (0.40)	1 (0.04)	0.0195
Diagnosis peripheral arterial disease		21 (1.40)	67 (0.90)	0.069	0 (0)	0 (0)	n/a
Diagnosis coronary arterial disease		152 (10.17)	337 (4.51)	<0.001	2 (0.40)	5 (0.2)	0.392*
Diagnosis atrial fibrillation (AF)		104 (6.96)	128 (1.71)	<0.001	5 (1.01)	0 (0)	<0.001
Subfertility/ Gynaecological
Diagnosis subfertility		29 (1.94)	129 (1.73)	0.566	10(2.02)	49 (1.96)	0.935
Diagnosis amenorrhoea		51 (3.41)	185 (2.47)	0.039	29 (5.85)	85 (3.4)	0.0093
Diagnosis Still birth/miscarriage		60 (4.01)	197 (2.64)	0.004	25 (5.04)	66 (2.64)	0.0044
Diagnosis Poly cystic ovarian syndrome (PCOS)		14 (0.94)	45 (0.60)	0.144	12 (2.42)	34 (1.36)	0.0797
Musculoskeltal (MSK)
Diagnosis hypermobility		3 (0.20)	6 (0.08)	0.179	3 (0.60)	2 (0.08)	0.0089*
Diagnosis rheumatoid arthritis		20 (1.34)	58 (0.78)	0.033	3 (0.60)	3 (0.12)	0.0274
ENT/Respiratory
Diagnosis pectocarinatum		0 (0)	0 (0)	N/A	0 (0)	0 (0)	N/A
Diagnosis hoarse/voice		36 (2.41)	102 (1.36)	0.003	7 (1.41)	9 (0.36)	0.0033
Diagnosis pneumothorax		6 (0.40)	14 (0.19)	0.109	0 (0)	4 (0.1)	0.3728
Neurological
Diagnosis stroke/ TIA		36 (2.41)	123 (1.65)	0.041	3 (0.60)	2 (0.08)	0.0089
Diagnosis pseudoseizures		0 (0)	2 (0.03)	0.527	0 (0)	0 (0)	N/A
Diagnosis epilepsy		40 (2.68)	88 (1.18)	<0.001	14 (2.82)	21 (0.84)	<0.001
Diagnosis migraine		19 (1.27)	50 (0.67)	0.015	4 (0.81)	10 (0.4)	0.2254*
Diagnosis cerebral aneurysm		1 (0.07)	4 (0.05)	0.841	0 (0)	2 (0.08)	0.5287
Diagnosis sub arachnoid haemorrhage (SAH)		3 (0.20)	7 (0.09)	0.258	0 (0)	1 (0.04)	0.656
Diagnosis dizziness		265 (17.73)	699 (9.35)	<0.001	41 (8.27)	109 (4.36)	<0.001
Diagnosis collapse		170 (11.37)	361 (4.83)	<0.001	46 (9.27)	64 (2.56)	<0.001
Biochemical
Calcium
Number with calcium level		560 (37.45)	2084 (28.88)		97 (19.56)	179 (7.16)
Coded diagnosis hypocalcaemia		6 (0.40)	11 (0.15)	0.039	1 (0.20)	0 (0)	0.0248
Mean calcium	Mean (SD)	2.317 (0.1214)	2.330 (0.137)		2.289 (0.103)	2.302 (0.112)
hypocalcaemia on mean reading		64 (4.281)	118 (1.579)	<0.001	17 (3.43)	30 (1.2)	0.0003
Potassium
Number with potassium level		1065 (71.24)	2912 (38.96)		218 (43.95)	501 (20.04)
Coded diagnosis hypokalaemia		28 (1.87)	42 (0.56)	<0.001	1 (0.20)	3 (0.12)	0.6494*
Mean Potassium	Mean (SD)	4.294 (0.490)	4.380 (0.487)		4.242 (0.482)	4.330 (0.391)
hypokalaemia on mean reading		24 (1.61)	32 (0.43)	<0.001	4 (0.81)	6 (0.24)	0.0458
Other
Diagnosis Sickle cell disease		1 (0.07)	3 (0.04)	0.655	0 (0)	1 (0.04)	0.656
Diagnosis Irritable bowel syndrome (IBS)		130 (8.70)	274 (3.67)	<0.001	37 (7.46)	65 (2.6)	<0.001
Beta blocker use
Not taking		1251 (83.68)	6948 (92.94)		467 (94.56)	2468 (98.72)
Intermittent use (90-180 day gap in prescription issue after initiation)		182 (12.17)	388 ( 5.19)		18 (3.63)	18 ( 0.72)
Intermittent use (>180 day gap in prescription issue after initiation)		59 (3.95)	121 (1.62)		10 (2.02)	11 (0.44)
Continuous use ( <90 day gap in prescription issue since initiation)		3 (0.20)	18 (0.24)	<0.001	1 (0.20)	3 (0.12)	<0.001
